# Supplementary material for: Bioanalysis of the Ex Vivo Labile PACE4 Inhibitory Peptide Ac-[d-Leu]LLLRVK-Amba in Whole Blood Using Ultra-Performance Liquid Chromatography-Tandem Mass Spectrometry Quantification
Source: Pharmaceutics. 2023 Dec 8;15(12):2745. doi: 10.3390/pharmaceutics15122745 (PMC10747822; doi:10.3390/pharmaceutics15122745)
Supplement: Supplementary file 1 [file pharmaceutics-15-02745-s001.zip]

Archive with 1 entries (1 files):
- pharmaceutics-2677402-supplementary.pdf
